# Supplementary material for: Spatio‐temporal trends in caries: A study on children in Berlin‐Mitte
Source: Clin Exp Dent Res. 2020 Nov 17;7(2):196–204. doi: 10.1002/cre2.354 (PMC8019772; doi:10.1002/cre2.354)
Supplement: Supplementary file 1 — Appendix S1: Supporting Information [file CRE2-7-196-s001.zip]

Archive with 2 entries (2 files):
- CRE2_354_cre2.20200101-File007.docx
- CRE2_354_cre2.20200101-File008.docx
